# Supplementary material for: Synthesis and Characterization of Amine and Aldehyde-Containing Copolymers for Enzymatic Crosslinking of Gelatine
Source: Int J Mol Sci. 2024 Mar 1;25(5):2897. doi: 10.3390/ijms25052897 (PMC10931651; doi:10.3390/ijms25052897)
Supplement: Supplementary file 1 [file ijms-25-02897-s001.zip]

Archive with 1 entries (1 files):
- ijms-2891780-supplementary.pdf
